# Supplementary material for: Serum Neurofilament Light Chain and GFAP Levels Are Associated with Structural Brain Connectivity in Parkinson’s Disease
Source: Int J Mol Sci. 2026 Apr 28;27(9):3934. doi: 10.3390/ijms27093934 (PMC13163883; doi:10.3390/ijms27093934)
Supplement: Supplementary file 1 [file ijms-27-03934-s001.zip]

Archive with 1 entries (1 files):
- ijms-4266723-Supplementary_Materials.pdf
